# Supplementary material for: Genome-wide investigation and expression pattern of PHR family genes in cotton under low phosphorus stress
Source: PeerJ. 2022 Dec 15;10:e14584. doi: 10.7717/peerj.14584 (PMC9760022; doi:10.7717/peerj.14584)
Supplement: Supplemental Information 1 [file peerj-10-14584-s001.xlsx]

## Sheet: S1
Supplementaty Table 1 PHR genes in the four cotton species.
Gene ID	Gene name		Gene ID	Gene name		Gene ID	Gene name		Gene ID	Gene name
GhM_A01G2399	GhPHR1		GbM_A01G2416.1	GbPHR1		Ga02G1411	GaPHR1		Gorai.002G225400.1	GrPHR1
GhM_A02G0277	GhPHR2		GbM_A02G0289.1	GbPHR2		Ga03G0297	GaPHR2		Gorai.004G023100.1	GrPHR2
GhM_A03G1365	GhPHR3		GbM_A03G1330.1	GbPHR3		Ga03G1399	GaPHR3		Gorai.004G180000.1	GrPHR3
GhM_A04G1918	GhPHR4		GbM_A04G1923.1	GbPHR4		Ga05G1226	GaPHR4		Gorai.004G244800.1	GrPHR4
GhM_A06G2674	GhPHR5		GbM_A05G1304.1	GbPHR5		Ga06G2315	GaPHR5		Gorai.004G268700.1	GrPHR5
GhM_A06G2675	GhPHR6		GbM_A06G2678.1	GbPHR6		Ga06G2316	GaPHR6		Gorai.005G033900.1	GrPHR6
GhM_A08G0240	GhPHR7		GbM_A06G2679.1	GbPHR7		Ga08G0241	GaPHR7		Gorai.005G141900.1	GrPHR7
GhM_A08G2024	GhPHR8		GbM_A08G1980.1	GbPHR8		Ga08G1798	GaPHR8		Gorai.006G142000.1	GrPHR8
GhM_A08G2740	GhPHR9		GbM_A08G2692.1	GbPHR9		Ga08G2485	GaPHR9		Gorai.006G182800.1	GrPHR9
GhM_A08G2986	GhPHR10		GbM_A08G2937.1	GbPHR10		Ga08G2727	GaPHR10		Gorai.006G222400.1	GrPHR10
GhM_A09G1611	GhPHR11		GbM_A09G1628.1	GbPHR11		Ga09G1452	GaPHR11		Gorai.007G149100.1	GrPHR11
GhM_A09G2040	GhPHR12		GbM_A09G2075.1	GbPHR12		Ga09G1977	GaPHR12		Gorai.007G274700.1	GrPHR12
GhM_A09G2485	GhPHR13		GbM_A09G2496.1	GbPHR13		Ga09G2291	GaPHR13		Gorai.007G287500.1	GrPHR13
GhM_A10G0026	GhPHR14		GbM_A10G0015.1	GbPHR14		Ga10G1478	GaPHR14		Gorai.008G221900.1	GrPHR14
GhM_A10G1517	GhPHR15		GbM_A11G3069.1	GbPHR15		Ga10G3084	GaPHR15		Gorai.009G120900.1	GrPHR15
GhM_A11G1564	GhPHR16		GbM_A11G3209.1	GbPHR16		Ga11G0972	GaPHR16		Gorai.010G247100.1	GrPHR16
GhM_A11G3088	GhPHR17		GbM_A12G2472.1	GbPHR17		Ga11G1120	GaPHR17		Gorai.010G247200.1	GrPHR17
GhM_A11G3236	GhPHR18		GbM_A13G0895.1	GbPHR18		Ga11G2643	GaPHR18		Gorai.011G001500.1	GrPHR18
GhM_A12G2578	GhPHR19		GbM_A13G1443.1	GbPHR19		Ga12G0760	GaPHR19		Gorai.011G158500.1	GrPHR19
GhM_A13G0904	GhPHR20		GbM_A13G1711.1	GbPHR20		Ga13G0893	GaPHR20		Gorai.012G187000.1	GrPHR20
GhM_A13G1449	GhPHR21		GbM_D01G2242.1	GbPHR21		Ga13G1347	GaPHR21		Gorai.013G086300.1	GrPHR21
GhM_A13G1727	GhPHR22		GbM_D02G0273.1	GbPHR22		Ga13G1595	GaPHR22		Gorai.013G122900.1	GrPHR22
GhM_D02G1490	GhPHR23		GbM_D02G1467.1	GbPHR23					Gorai.013G146200.1	GrPHR23
GhM_D04G2388	GhPHR24		GbM_D05G1289.1	GbPHR24
GhM_D05G1302	GhPHR25		GbM_D06G2688.1	GbPHR25
GhM_D06G2662	GhPHR26		GbM_D06G2689.1	GbPHR26
GhM_D06G2663	GhPHR27		GbM_D08G0242.1	GbPHR27
GhM_D08G0228	GhPHR28		GbM_D08G1973.1	GbPHR28
GhM_D08G1976	GhPHR29		GbM_D08G2666.1	GbPHR29
GhM_D08G2683	GhPHR30		GbM_D08G2905.1	GbPHR30
GhM_D08G2924	GhPHR31		GbM_D09G1566.1	GbPHR31
GhM_D09G1508	GhPHR32		GbM_D09G1999.1	GbPHR32
GhM_D09G1943	GhPHR33		GbM_D09G2419.1	GbPHR33
GhM_D10G0017	GhPHR34		GbM_D10G0016.1	GbPHR34
GhM_D10G1602	GhPHR35		GbM_D10G1644.1	GbPHR35
GhM_D11G1558	GhPHR36		GbM_D11G1577.1	GbPHR36
GhM_D11G3020	GhPHR37		GbM_D11G3061.1	GbPHR37
GhM_D11G3158	GhPHR38		GbM_D11G3207.1	GbPHR38
GhM_D12G2463	GhPHR39		GbM_D12G2406.1	GbPHR39
GhM_D13G0849	GhPHR40		GbM_D13G0839.1	GbPHR40
GhM_D13G1605	GhPHR41		GbM_D13G1305.1	GbPHR41
			GbM_D13G1571.1	GbPHR42

## Sheet: S2
Supplementaty Table 2 Proteins sequences of PHR transcription factor family of Arabidopsis thaliana.
GeneID	Sequences
AtPHR1	MEARPVHRSGSRDLTRTSSIPSTQKPSPVEDSFMRSDNNSQLMSRPLGQTYHLLSSSNGGAVGHICSSSSSGFATNLHYSTMVSHEKQQHYTGSSSNNAV
	QTPSNNDSAWCHDSLPGGFLDFHETNPAIQNNCQIEDGGIAAAFDDIQKRSDWHEWADHLITDDDPLMSTNWNDLLLETNSNSDSKDQKTLQIPQPQIVQ
	QQPSPSVELRPVSTTSSNSNNGTGKARMRWTPELHEAFVEAVNSLGGSERATPKGVLKIMKVEGLTIYHVKSHLQKYRTARYRPEPSETGSPERKLTPLE
	HITSLDLKGGIGITEALRLQMEVQKQLHEQLEIQRNLQLRIEEQGKYLQMMFEKQNSGLTKGTASTSDSAAKSEQEDKKTADSKEVPEEETRKCEELESP
	QPKRPKIDN
AtPHR2	MIPNDDDDANSMKNYPLNDDDANSMKNYPLNDDDANSMENYPLRSIPTELSHTCSLIPPSLPNPSEAAADMSFNSELNQIMARPCDMLPANGGAVGHNPF
	LEPGFNCPETTDWIPSPLPHIYFPSGSPNLIMEDGVIDEIHKQSDLPLWYDDLITTDEDPLMSSILGDLLLDTNFNSASKVQQPSMQSQIQQPQAVLQQP
	SSCVELRPLDRTVSSNSNNNSNSNNAAAAAKGRMRWTPELHEVFVDAVNQLGGSNEATPKGVLKHMKVEGLTIFHVKSHLQKYRTAKYIPVPSEGSPEAR
	LTPLEQITSDDTKRGIDITETLRIQMEHQKKLHEQLESLRTMQLRIEEQGKALLMMIEKQNMGFGGPEQGEKTSAKTPENGSEESESPRPKRPRNEE
AtPHR3	MNNPVPCQSVSGGNSGGYLFPSSSGYCNVSAVLPHGRNLQNQPPVSTVPRDRLAMQDCPLIAQSSLINHHPQEFIDPLHEFFDFSDHVPVQNLQAESSGV
	RVDSSVELHKKSEWQDWADQLISVDDGSEPNWSELLGDSSSHNPNSEIPTPFLDVPRLDITANQQQQMVSSEDQLSGRNSSSSVATSKQRMRWTPELHEA
	FVEAVNQLGGSERATPKAVLKLLNNPGLTIYHVKSHLQKYRTARYKPETSEVTGEPQEKKMTSIEDIKSLDMKTSVEITQALRLQMEVQKRLHEQLEIQR
	SLQLQIEKQGRYLQMMFEKQQKIQDNKSSSSEASPKQCNGSFAEVEVGLETLTGDQNESASASRKRVRED
AtPHR4	MTLASDFGFPSAISSSFTILEERYHNNFPNTLCVSSGQESMNNNPVPCQVFPLVSGGSSGGNLFSSSSGFCNGVYVSSSSQARPSVSTVPRDRITVAHVS
	GEGQRQECPVETHSLQLINQPQEQKIMTWSSDQIRGFFDFPVPDPQAASSRTMVSSKEVLSKCEWPDWADQLISDDSLEPNWSELLGDPNVLNLYSKIET
	QSSDIARQEIVFRNQHQVDPSMEPFNAKSPPASSMTSKQRMRWTPELHEAFVEAINQLGGSERATPKAVLKLINSPGLTVYHVKSHLQKYRTARYKPELS
	KDTEEPLVKNLKTIEDIKSLDLKTSIEITEALRLQMKVQKQLHEQLEIQRSLQLQIEEQGRYLQMMIEKQQKMQENKKDSTSSSSMPEADPSAPSPNLSQ
	PFLHKATNSEPSITQKLQNGSSTMDQSESTSGTSNRKRVRED
AtPHR5	MCLLMEINNNANNTNTTIDNHKAKMSLVLSTDAKPRLKWTCDLHHKFIEAVNQLGGPNKATPKGLMKVMEIPGLTLYHLKSHLQKYRLGKSMKFDDNKLE
	VSSASENQEVESKNDSRDLRGCSVTEENSNPAKEGLQITEALQMQMEVQKKLHEQIEVQRHLQVKIEAQGKYLQSVLMKAQQTLAGYSSSNLGMDFARTE
	LSRLASMVNRGCPSTSFSELTQVEEEEEGFLWYKKPENRGISQLRCSVESSLTSSETSETKLDTDNNLNKSIELPLMEINSEVMKGKKRSINDVVCVEQP
	LMKRAFGVDDDEHLKLSLNTYKKDMEACTNIGLGFN
AtPHR6	MEADNGGPNSSHASKQRLRWTHELHERFVDAVAQLGGPDRATPKGVLRVMGVQGLTIYHVKSHLQKYRLAKYLPDSSSEGKKTDKKESGDMLSGLDGSSG
	MQITEALKLQMEVQKRLHEQLEVQRQLQLRIEAQGKYLKKIIEEQQRLSGVLGEPSAPVTGDSDPATPAPTSESPLQDKSGKDCGPDKSLSVDESLSSYR
	EPLTPDSGCNIGSPDESTGEERLSKKPRLVRGAAGYTPDIVVGHPILESGLNTSYHQSDHVLAFDQPSTSLLGAEEQLDKVSGDNL
AtPHR7	MMQSREEIRDDSSSGLVLTTDPKPRLRWTTELHERFVDAVTHLGGPEKATPKTIMRVMGVKGLTLYHLKSHLQKFRLGKQPHKEHSQNHSICIRDTNRAS
	MLDLRRNAVFTTSPLIIGRNMNEMQMEVQRRIEEEVVIERQVNQRIAAQGKYMESMLEKACETQEASLTKDYSTLFFDRTNICNNTSSIPIPWFEDHFPS
	SSSMDSTLILPDINSNFSLQDSRSSITKGRTVCLG
AtPHR8	MYIKAIMNRHRLLSAATDECNKKLGQACSSSLSPVHNFLNVQPEHRKTPFIRSQSPDSPGQLWPKNSSQSTFSRSSTFCTNLYLSSSSTSETQKHLGNSL
	PFLPDPSSYTHSASGVESARSPSIFTEDLGNQCDGGNSGSLLKDFLNLSGDACSDGDFHDFGCSNDSYCLSDQMELQFLSDELELAITDRAETPRLDEIY
	ETPLASNPVTRLSPSQSCVPGAMSVDVVSSHPSPGSAANQKSRMRWTPELHESFVKAVIKLEGPEKATPKAVKKLMNVEGLTIYHVKSHLQKYRLAKYMP
	EKKEEKRTDNSEEKKLALSKSEADEKKKGAIQLTEALRMQMEVQKQLHEQLEVQRVLQLRIEEHAKYLEKMLEEQRKTGRWISSSSQTVLSPSDDSIPDS
	QNMSKTKASSPQPPLPAENKASETEDDKCESPQKRRRLENIAESEDPKR
AtPHR9	MYSAIRSLPLDGGHVGGDYHGPLDGTNLPGDACLVLTTDPKPRLRWTTELHERFVDAVTQLGGPDKATPKTIMRTMGVKGLTLYHLKSHLQKFRLGRQAG
	KESTENSKDASCVGESQDTGSSSTSSMRMAQQEQNEGYQVTEALRAQMEVQRRLHDQLEVQRRLQLRIEAQGKYLQSILEKACKAFDEQAATFAGLEAAR
	EELSELAIKVSNSSQGTSVPYFDATKMMMMPSLSELAVAIDNKNNITTNCSVESSLTSITHGSSISAASMKKRQRGDNLGVGYESGWIMPSSTIG
AtPHR10	MYYQNQHQGKNILSSSRMHITSERHPFLRGNSPGDSGLILSTDAKPRLKWTPDLHERFIEAVNQLGGADKATPKTIMKVMGIPGLTLYHLKSHLQKYRLS
	KNLNGQANNSFNKIGIMTMMEEKTPDADEIQSENLSIGPQPNKNSPIGEALQMQIEVQRRLHEQLELRIEAQGKYLQSVLEKAQETLGRQNLGAAGIEAA
	KVQLSELVSKVSAEYPNSSFLEPKELQNLCSQQMQTNYPPDCSLESCLTSSEGTQKNSKMLENNRLGLRTYIGDSTSEQKEIMEEPLFQRMELTWTEGLR
	GNPYLSTMVSEAEQRISYSERSPGRLSIGVGLHGHKSQHQQGNNEDHKLETRNRKGMDSTTELDLNTHVENYCTTRTKQFDLNGFSWN
AtPHR11	MMDNINFEFSNASQGSRLQLQQQPPQPFNLQDLNMIQYNQPSSPWTTETFSGLTPYDCTANQSFPVQCSSSKPYPSSFHPYHHQSSDSPSLDQSVSMIPM
	QPLPDQYMKPLYQRSCSNDFAATNASSASYSLSFEASHDPQELCRRTYSNSNVTHLNFTSSQHQPKQSHPRFSSPPSFSIHGGSMAPNCVNKTRIRWTQD
	LHEKFVECVNRLGGADKATPKAILKRMDSDGLTIFHVKSHLQKYRIAKYMPESQEGKFEKRACAKELSQLDTRTGVQIKEALQLQLDVQRHLHEQLEIQR
	NLQLRIEEQGKQLKMMMEQQQKNKESLLKKLPDAEASLSLLDPHIHSPPSPFLVHDAEALMLTSYEDTQLQSTKS
AtPHR12	MYYHNQHQGKSILSSSRMPISSERHPFLRGNGTGDSGLILSTDAKPRLKWTPDLHERFVEAVNQLGGGDKATPKTIMKVMGIPGLTLYHLKSHLQKYRLS
	KNLNGQANSSLNKTSVMTMVEENPPEVDESHSESLSIGPQPSMNLPISDALQMQIEVQRRLHEQLEVQRHLQLRIEAQGKYLQSILEKAQETLGRQNLGA
	AGIEATKAQLSELVSKVSADYPDSSFLEPKELQNLHHQQMQKTYPPNSSLDSCLTSSEGTQKAPKMLDNRLGLRTYIGDSTSEQKEIMEEPFFHRMELTW
	AEEESLRENHNRPYLSTMVNNAEPRISSSRRSPGRLSIGVGLHEHRGRSSNNSEYTEERFNENNEDCKLETHTRTALDLNTHDENYGTTRPKQFDLNGFS
	WN
AtPHR13	MMTRDPKPRLRWTADLHDRFVDAVAKLGGADKATPKSVLKLMGLKGLTLYHLKSHLQKYRLGQQQGKKQNRTEQNKENAGSSYVHFDNCSQGGISNDSRF
	DNHQRQSGNVPFAEAMRHQVDAQQRFQEQLEVQKKLQMRMEAQGKYLLTLLEKAQKSLPCGNAGETDKGQFSDFNLALSGLVGSDRKNEKAGLVTDISHL
	NGGDSSQEFRLCGEQEKIETGDACVKPESGFVHFDLNSKSGYDLLNCGKYGIEVKPNVIGDRLQ

## Sheet: S3
Supplementaty Table 3 Prediction of the regulatory miRNA of PHR gene family
miRNA	Target genes	UPE Expectation	miRNA_start	Target_start	miRNA_aligned_fragment	alignment	Target_aligned_fragment	miRNA_end	Target_end	Expression inhibition mode
miR2949b	GhM_A09G2040	4	1	497	UCUUUUGAACUGGAUUUGCCGA	..:.:::: :::::::::	AGUCUGAGUCCAAUUCAAAAGA	22	518	Translation
miR2949b	GhM_D09G1943	4	1	497	UCUUUUGAACUGGAUUUGCCGA	..:.:::: :::::::::	AGUCUGAGUCCAAUUCAAAAGA	22	518	Translation
miR2949c	GhM_A09G2040	4	1	497	UCUUUUGAACUGGAUUUGCCGA	..:.:::: :::::::::	AGUCUGAGUCCAAUUCAAAAGA	22	518	Translation
miR2949c	GhM_D09G1943	4	1	497	UCUUUUGAACUGGAUUUGCCGA	..:.:::: :::::::::	AGUCUGAGUCCAAUUCAAAAGA	22	518	Translation
miR7491	GhM_A09G1611	4	1	324	UGGGAUCUUCGAGAGGAUUGAGCC	::::::.: :::::::.:	CCAGAAAUCCUUUGAAAGAUCCUA	24	347	Translation
miR7491	GhM_D09G1508	4	1	327	UGGGAUCUUCGAGAGGAUUGAGCC	::::::.: :::::::.:	CCAGAAAUCCUUUGAAAGAUCCUA	24	350	Translation
miR2948-5p	GhM_D13G0849	4.5	1	46	UGUGGGAGAGUUGGGCAAGAAU	::: ::::.. :::::..:::	UUUCCUGCCUGCCUCUCUUACA	22	67	Translation
miR2948-5p	GhM_D05G1302	4.5	1	329	UGUGGGAGAGUUGGGCAAGAAU	:: :::: .:::.:::::	GAAAUUUCCCAUUUCUUCCACA	22	350	Translation
miR2948-5p	GhM_D11G3020	4.5	1	205	UGUGGGAGAGUUGGGCAAGAAU	: ::..:::: .::.::::	CCACAUGUUCAACAUUCUCACA	22	226	Cleavage
miR2948-5p	GhM_A11G3088	4.5	1	115	UGUGGGAGAGUUGGGCAAGAAU	: ::..:::: .::.::::	CCACAUGUUCAACAUUCUCACA	22	136	Cleavage
miR7510a	GhM_A13G1449	4.5	1	88	AAGGUCAUGAUCUUUAGCGGCGUU	::.: : ::..::::. ::.::::	AAUGGCACUGGAGAUUCUGGCCUU	24	111	Cleavage
miR2948-5p	GhM_D02G1490	5	1	22	UGUGGGAGAGUUGGGCAAGAAU	: ::::.. ::.::..:::	CCCCCUGCCUGUCUUUCUUACA	22	43	Translation
miR2949a-5p	GhM_A09G2040	5	1	497	ACUUUUGAACUGGAUUUGCCGA	..:.:::: ::::::::	AGUCUGAGUCCAAUUCAAAAGA	22	518	Translation
miR2949a-5p	GhM_D09G1943	5	1	497	ACUUUUGAACUGGAUUUGCCGA	..:.:::: ::::::::	AGUCUGAGUCCAAUUCAAAAGA	22	518	Translation
miR2949b	GhM_D09G1508	5	1	397	UCUUUUGAACUGGAUUUGCCGA	:.::::: .: :::::.:.	CGAGUAAAUCAGGAUCAAAGGG	22	418	Cleavage
miR2949b	GhM_A10G0026	5	1	49	UCUUUUGAACUGGAUUUGCCGA	: ::: ::::: ::: ::::	GCAGCAUUUCCAGCUCAUAAGA	22	70	Cleavage
miR2949c	GhM_D09G1508	5	1	397	UCUUUUGAACUGGAUUUGCCGA	:.::::: .: :::::.:.	CGAGUAAAUCAGGAUCAAAGGG	22	418	Cleavage
miR2949c	GhM_A10G0026	5	1	49	UCUUUUGAACUGGAUUUGCCGA	: ::: ::::: ::: ::::	GCAGCAUUUCCAGCUCAUAAGA	22	70	Cleavage
miR396a	GhM_A13G1449	5	1	560	UUCCACAGCUUUCUUGAACUG	:: ::::::.::. :::::	AAGCUCAAGAGAGUCUUGGAA	21	580	Cleavage
miR396b	GhM_A13G1449	5	1	560	UUCCACAGCUUUCUUGAACUG	:: ::::::.::. :::::	AAGCUCAAGAGAGUCUUGGAA	21	580	Cleavage
miR482a	GhM_A12G2578	5	1	620	UCUUUCCUACUCCUCCCAUACC	::::: .:::: :::.:::	AUUAUGGAGGGAGAUGGAGAGA	22	641	Cleavage
miR7510a	GhM_D11G3158	5	1	61	AAGGUCAUGAUCUUUAGCGGCGUU	::.: : ::..::::. ::..:::	AAUGGCCCUGGAGAUUCUGGUCUU	24	84	Cleavage
miR7510a	GhM_A11G3236	5	1	61	AAGGUCAUGAUCUUUAGCGGCGUU	::.: : ::..::::. ::..:::	AAUGGCCCUGGAGAUUCUGGUCUU	24	84	Cleavage
miR827a	GhM_A04G1918	5	1	952	UUAGAUGACCAUCAACAAACA	: ::::::: ::::::.:.:	GGAUUGUUGA-GGUCAUUUGA	21	971	Translation
miR827a	GhM_D04G2388	5	1	952	UUAGAUGACCAUCAACAAACA	: ::::::: ::::::.:.:	GGAUUGUUGA-GGUCAUUUGA	21	971	Translation
miR827b	GhM_A04G1918	5	1	952	UUAGAUGACCAUCAACAAACA	: ::::::: ::::::.:.:	GGAUUGUUGA-GGUCAUUUGA	21	971	Translation
miR827b	GhM_D04G2388	5	1	952	UUAGAUGACCAUCAACAAACA	: ::::::: ::::::.:.:	GGAUUGUUGA-GGUCAUUUGA	21	971	Translation
miR827c	GhM_A04G1918	5	1	952	UUAGAUGACCAUCAACAAACA	: ::::::: ::::::.:.:	GGAUUGUUGA-GGUCAUUUGA	21	971	Translation
miR827c	GhM_D04G2388	5	1	952	UUAGAUGACCAUCAACAAACA	: ::::::: ::::::.:.:	GGAUUGUUGA-GGUCAUUUGA	21	971	Translation
